# Supplementary material for: Nano TiO2 and Molybdenum/Tungsten Iodide Octahedral Clusters: Synergism in UV/Visible-Light Driven Degradation of Organic Pollutants
Source: Nanomaterials (Basel). 2022 Dec 1;12(23):4282. doi: 10.3390/nano12234282 (PMC9736415; doi:10.3390/nano12234282)
Supplement: Supplementary file 1 [file nanomaterials-12-04282-s001.zip]

Archive with 1 entries (1 files):
- nanomaterials-2074070-supplementary.pdf
